# Supplementary material for: Sphingosine-1-Phosphate Receptor-1 Selective Agonist Enhances Collateral Growth and Protects against Subsequent Stroke
Source: PLoS One. 2015 Sep 14;10(9):e0138029. doi: 10.1371/journal.pone.0138029 (PMC4569572; doi:10.1371/journal.pone.0138029)
Supplement: S1 Appendix — (XLSX) [file pone.0138029.s001.xlsx]

## Sheet: Sheet1
S1 Appendix. Raw data of qRT-PCR analysis of S1PR1 mRNA in ipsilateral cortex of sham-operated and LtCCAO animals
	GAPDH				S1RP1
Sample Name	Ct1	Ct2	Ave		Ct1	Ct2	Ave		ΔCq	ΔΔCq	Sham1 to sample
Sham surgery a	19.11	19.11	19.11		25.39	25.39	25.39		-6.28	0	1
Sham surgery b	19.09	19.11	19.1		25.2	25.33	25.265		-6.165	-0.115	1.08298
1Day after LtCCAO a	19.19	19.22	19.205		24.29	23.98	24.135		-4.93	-1.35	2.54912
1Day after LtCCAO b	18.58	18.56	18.57		23.45	23.48	23.465		-4.895	-1.385	2.61172
1Day after LtCCAO c	18.62	18.6	18.61		23.18	23.17	23.175		-4.565	-1.715	3.28297
4Day after LtCCAO a	19.78	19.76	19.77		24.33	24.31	24.32		-4.55	-1.73	3.31728
4Day after LtCCAO b	18.45	18.45	18.45		22.95	22.85	22.9		-4.45	-1.83	3.55537
4Day after LtCCAO c	18.7	18.7	18.7		23.09	23.07	23.08		-4.38	-1.9	3.73213
7Day after LtCCAO a	18.96	20.34	19.65		23.44	23.49	23.465		-3.815	-2.465	5.52127
7Day after LtCCAO b	18.3	18.61	18.455		22.9	22.95	22.925		-4.47	-1.81	3.50642
7Day after LtCCAO c	18.49	18.58	18.535		22.32	22.43	22.375		-3.84	-2.44	5.42642
14Day after LtCCAO a	18.89	18.86	18.875		23.93	23.93	23.93		-5.055	-1.225	2.33755
14Day after LtCCAO b	18.88	18.88	18.88		24.07	24.07	24.07		-5.19	-1.09	2.12874
14Day after LtCCAO c	18.66	18.64	18.65		23.57	23.62	23.595		-4.945	-1.335	2.52275
